# Supplementary material for: Separation and Concentration of Nitrogen and Phosphorus in a Bipolar Membrane Electrodialysis System
Source: Membranes (Basel). 2022 Nov 8;12(11):1116. doi: 10.3390/membranes12111116 (PMC9695792; doi:10.3390/membranes12111116)
Supplement: Supplementary file 1 [file membranes-12-01116-s001.zip]

Archive with 1 entries (1 files):
- membranes-1990201-supplementary.pdf
